# Supplementary material for: Brazilian Strategy for Breastfeeding and Complementary Feeding Promotion: A Program Impact Pathway Analysis
Source: Int J Environ Res Public Health. 2022 Aug 10;19(16):9839. doi: 10.3390/ijerph19169839 (PMC9408563; doi:10.3390/ijerph19169839)
Supplement: Supplementary file 1 [file ijerph-19-09839-s001.zip]

Archive with 1 entries (1 files):
- ijerph-1818179-supplementary.pdf
